# Supplementary material for: Targeting Echinococcus multilocularis PIM kinase for improving anti-parasitic chemotherapy
Source: PLoS Negl Trop Dis. 2022 Oct 3;16(10):e0010483. doi: 10.1371/journal.pntd.0010483 (PMC9560627; doi:10.1371/journal.pntd.0010483)
Supplement: S1 Table — (XLSX) [file pntd.0010483.s001.xlsx]

## Sheet: Sheet1
List 1			Predicted Inhibitors
Kinase inhibitor	Provider		Kinase inhibitor	Provider
GNE-0877	Selleckchem		Z30898879	SIA Enamine
FRAX597	Tocris		Z90263347	SIA Enamine
AZ-191	Selleckchem		Z196138710	SIA Enamine
CHIR-99021	Tocris		Z65225039	SIA Enamine
Dasatinib	Selleckchem		Z354576500	SIA Enamine
Tanzisertib	Selleckchem		Z979287238	SIA Enamine
Advosertib	Selleckchem		Z1390451999	SIA Enamine
KN-62	Selleckchem		Z1679672955	SIA Enamine
SGI-1776	Selleckchem		Z1678860120	SIA Enamine
Tozasertib	Selleckchem		Z1481185012	SIA Enamine
BX-912	Selleckchem		Z2052377024	SIA Enamine
Sotrastaurin	Selleckchem		Z1039080880	SIA Enamine
Y-27632	Selleckchem		Z2969194804	SIA Enamine
Cabozantinib	Selleckchem		Z2762274832	SIA Enamine
			Z2094324534	SIA Enamine
			Z991902128	SIA Enamine
List2			Z3409654732	SIA Enamine
Kinase inhibitor	Provider		Z2970700156	SIA Enamine
CHIR-99021	Selleckchem		Z1173778152	SIA Enamine
Dacomitinib	abcr GmbH		Z1252428375	SIA Enamine
Danusertib	abcr GmbH
GSK690693	Tocris
Imatinib	Sigma-aldrich
Palbociclib	Selleckchem
Ponatinib	abcr GmbH
SGI-1776	Selleckchem
Sorafenib	abcr GmbH
SP600125	Selleckchem
Bi2536	Axon Medchem
Tozasertib	Selleckchem
List3
Kinase inhibitor	Provider
A-92	Axon Medchem
AZD1208	Selleckchem
Afatinib	Cayman chemical
CX-6258	Cayman chemical
Hesperadin	Cayman chemical
Lapatinib	Cayman chemical
Nilotinib	Selleckchem
PIM447	Selleckchem
Sunitinib	Hölzel Diagnostika Handels
Volasertib	Cayman chemical
YKL-05-099	Hölzel Diagnostika Handels
