# Supplementary material for: Targeting Echinococcus multilocularis PIM kinase for improving anti-parasitic chemotherapy
Source: PLoS Negl Trop Dis. 2022 Oct 3;16(10):e0010483. doi: 10.1371/journal.pntd.0010483 (PMC9560627; doi:10.1371/journal.pntd.0010483)
Supplement: S2 Table — (XLSX) [file pntd.0010483.s002.xlsx]

## Sheet: Sheet1
name of plasmid	name of primer	5'-sequence-3'
pCRTM-XL-2-TOPO	CD3-RT	ATC TCT TGA AAG GAT CCT GCA GGT26 V
pGBKT7-EmPim	pGBKT7cloning_rev	CAGGTCCTCCTCTGAGATCAGC
pGBKT7-EmPim	pGBKT7cloning_fwd	ATAACTAGCATAACCCCTTGGGGC
pGBKT7-EmPim	pGBKT7-EmPimF	CACAGAGGAGGACCTGGCAGTCGACCATTCAAGAGAC
pGBKT7-EmPim	pGBKT7-EmPimR	CAAGGGGTTATGCTAGTTATCTAAAATTTACGCGGTTTAGAGCTAC
pGADT7-EmCdc25	pGADT7-EmCdc25F	CCGGGTGGGCATCGATACGGGGAAAGGGAAATGACTATG
pGADT7-EmCdc25	pGADT7-EmCdc25R	ATCTACGATTCATCTGCAGCTCACGATTTACACGAAGG
pJet-EmPim	pJet-EmPimF	CGACCATTCAAGAGACGTGA
pJet-EmPim	pJet-EmPimR	CCCGAACGAACAGTAATGGA
pJet1.2 based in general	T7 Plus2	AGA AGA GTA ATA CGA CTC ACT ATA GG
pJet1.2 based in general	5-Sp6+pJet1.2 Rev-3	ATA ATT TAG GTG ACA CTA TAG AAC ATC GAT TTT CCA TGG CAG
