# Supplementary material for: Targeting Echinococcus multilocularis PIM kinase for improving anti-parasitic chemotherapy
Source: PLoS Negl Trop Dis. 2022 Oct 3;16(10):e0010483. doi: 10.1371/journal.pntd.0010483 (PMC9560627; doi:10.1371/journal.pntd.0010483)
Supplement: S3 Table — (XLSX) [file pntd.0010483.s003.xlsx]

## Sheet: Sheet1
Human kinase
Protein	UniProt ID		Fungi kinase
ABL1	P00519		Organism	Protein/gene	UniProt ID
AKT1	Q96B36		S. cerevisiae	PSK2	Q08217
Aurora A	O14965
Aurora B	Q96GD4		Fungi Phosphatase
CAMK2B	Q13554		Organism	Protein/gene	Uniprot ID
CDK4	P11802		S. cerevisiae	MIH	P23748
CDK6	Q00534
DYRK1B	Q9Y463		Insect Phosphatase
EGFR	P00533		Organism	Protein/gene	Uniprot ID
ERK1	P27361		D.melanogaster	STG	P20483
FLT3	P36888		D.melanogaster	TWE	Q03019
GCN2	Q9P2K8
GSK3B	P49841		Nematode kinase
HASPIN	Q8TF76		Organism	Protein/gene	UniProt ID	WormBase ID
JNK1	P45983		C.elegans	PRK2	Q20443	F45H7.4
LRRK2	Q5S007
MAPK14	Q16539		Nematode Phosphatase
PAK1	Q13153		Organism	Protein/gene	Uniprot ID	WormBase ID
PDGFRB	P09619		C. elegans	cdc-25.1	O44552	K06A5.7
PDK1	O15530		C. elegans	cdc-25.2	O44628	F16B4.8
PIM1	P11309		C. elegans	cdc-25.3	P30634	ZK637.11
PIM2	Q9P1W9		C. elegans	cdc-25.4	Q21762	R05H5.2
PIM3	Q86V86
PKCA	P17252		Platyhelminth kinase
PLK1	P53350		Organism	Protein/gene	UniProt ID	WormBase ParaSite	GenBANK ID
ROCK1	Q13464		E.multilocularis	EmPim	A0A087W0F2	EmuJ_000197100.1	ON005010
SIK1	P57059		E.multilocularis	EmHASPIN1	A0A068YA64	EmuJ_000667600.1
TIE1	P35590		E.multilocularis	EmHASPIN2	A0A068XTX4	EmuJ_001165000.1
VEGFR2	P35968		S.mansoni	SmPim	G4V8L0	Smp_090890.1
WEE1	P30291
			Platyhelminth Phosphatase
Human Phosphatase			Organism	Protein/gene	Uniprot ID	WormBase ParaSite ID	GenBANK ID
Protein	UniProt ID		E.multilocularis	EmCdc25	A0A068XY79	EmuJ_001174300.1	ON005011
CDC25A	P30304		S.mansoni	SmCdc25a	A0A3Q0KFE7	Smp_046810.1
CDC25B	P30305		S.mansoni	SmCdc25b	A0A3Q0KQ13	Smp_152200.1
CDC25C	P30307
