# Supplementary material for: Targeting Echinococcus multilocularis PIM kinase for improving anti-parasitic chemotherapy
Source: PLoS Negl Trop Dis. 2022 Oct 3;16(10):e0010483. doi: 10.1371/journal.pntd.0010483 (PMC9560627; doi:10.1371/journal.pntd.0010483)
Supplement: S4 Table — (XLSX) [file pntd.0010483.s004.xlsx]

## Sheet: Sheet1
Compound ID	Library	SMILES	model	emPIM_Avg(pBIND)	emPIM_Avg(rank)
Z991902128	enamine_hinge	CC(C)c1nc(C)cc(N(CC2)CCN2c2ncnc3c2cc[nH]3)n1	v2	7.33	1
Z4072835003	enamine_diverse	CC1=C([C@@H]2C[C@H]2NC2=NC(C3CC3)=NC=C2C#N)C=NN1C	v2	8.06	1
Z1678860120	enamine_hinge	O=C(c1c(C2CCCC2)ncs1)Nc1cc(-c2ccncc2)n[nH]1	v2	7.24	2
Z3888246969	enamine_diverse	COCC1CCN(C2=CC=C(C(=O)NC3=CC(C4=CC=NC(C)=C4)=N[NH]3)C=C2)C1	v2	7.95	2
Z1679672955	enamine_hinge	CN(CCCc1n[nH]c(N)c1C#N)c1nnc(-c2ncccc2)s1	v2	7.17	3
Z4229921168	enamine_diverse	CN1C=C(CNC(C)(C)C2=N[NH]C(C3=CC=CS3)=N2)N2N=CC(C#N)=C12	v2	7.91	3
Z979287238	enamine_hinge	O=C(c1cn(-c(cc2)ccc2Cl)nc1)Nc1cc(-c2ccncc2)n[nH]1	v2	7.16	4
PV-002785215900	enamine_diverse	O=C(NCCC1(NC2=NN=CO2)CCC1)C1=C(C2=CC=CS2)[NH]N=C1	v2	7.86	4
Z2053652475	enamine_hinge	COC(CC1)(CCN1c1ncnc2c1cc[nH]2)c1nc(C2CCOCC2)no1	v2	7.15	5
PV-002995981769	enamine_diverse	CC1=CC=C(F)C2=C1C=C(C(=O)NC1=CN(C)N=C1C1=CC=NN1C)O2	v2	7.85	5
Z1039064876	enamine_hinge	FC(c(cc1)cn2c1nnc2C(CCC1)CN1c1ncnc2c1cc[nH]2)(F)F	v2	7.02	6
Z3606267270	enamine_diverse	CCN(C1=CC=C(C(=O)NC2=CN(C)N=C2C2=CC=NN2C)C=N1)C(C)C	v2	7.78	6
Z2272316662	enamine_hinge	O=C(NC1CC1)NC(CC1)CN1c1ncnc2c1c(cccc1)c1[nH]2	v2	7.01	7
Z4341639935	enamine_diverse	N#CC1=CC=C(NCC2=NC3=C(CCCC3)[NH]2)C=C1C1=CC=NC=C1	v2	7.73	7
Z2997391675	enamine_hinge	COCC1(CC1)c1noc(-c2c3nc(CC4CC4)[nH]c3ncc2)n1	v2	7	8
PV-002877018476	enamine_diverse	CC1=CC2=C(C=C1C#N)[NH]N=C2NC(=O)C1=CSC(C2=CN=C[NH]2)=N1	v2	7.73	8
Z3686137214	enamine_hinge	CN(C)c1nccc(N(C[C@H]2NC(NC3=O)=NC=C3Cl)C[C@@H]2OC)n1	v2	6.96	9
Z3299201507	enamine_diverse	CC(C)C1=NC(C(C)NC(=O)CC2=C[NH]C3=NC=CC(Cl)=C23)=N[NH]1	v2	7.69	9
Z298641114	enamine_hinge	CC(C)C(C(N(CC1)CC=C1c1c[nH]c2c1cccn2)=O)NC(c(c(F)ccc1)c1F)=O	v2	6.96	10
Z4353162286	enamine_diverse	O=C(NC1=CC=C(F)C(C2=CC=NC=C2)=C1)[C@H]1CC[C@H](C2=NC=N[NH]2)CC1	v2	7.66	10
Z651752060	enamine_hinge	O=C(c(cc1)cc(N2)c1OCC2=O)Nc(cc1)cc2c1[nH]c(-c(cc1)ccc1F)n2	v2	6.92	11
Z4436022980	enamine_diverse	CCN1C(=O)N(CC)C2=CC(NC3=NC(C4CC4)=NC=C3C#N)=CC=C21	v2	7.66	11
Z3144202871	enamine_diverse	CCCOC1=CC=C(C(=O)NC2=CN([C@@H]3COC[C@@H]3N)N=C2)C=C1C(C)C	v2	7.66	12
Z2951705193	enamine_hinge	O=C1NC(CN(CCC2)CC2c2c[nH]c3c2cccn3)=Nc(cc2)c1cc2Cl	v2	6.91	12
Z4145387080	enamine_diverse	CN1N=CC(CN)=C1NC(=O)C1=CN(C(C)(C)C)N=C1C1=CC=C(F)C=C1F	v2	7.66	13
Z2067253656	enamine_hinge	Cc(ccc(NC(C1CC1)=O)c1)c1NC(c1cc(NC(C2CC2)=O)ncc1)=O	v2	6.88	13
Z1671544587	enamine_hinge	O=C(Nc1c[nH]nc1-c1ncccc1)N(CCCC1)C1c1c[nH]nc1	v2	6.86	14
Z4272323057	enamine_diverse	CCCN(CC1=CC=C(F)C=C1F)C(=O)NC1=CN(C)N=C1C1=CC=NN1C	v2	7.64	14
Z1432828032	enamine_hinge	CN(CCOC)c(cc1)cnc1NC(c(cc1)ccc1-c1nc(C2CC2)n[nH]1)=O	v2	6.85	15
PV-002931613198	enamine_diverse	N#CC1=CC=C(NC(=O)NC2=NN3CCCCC3=C2)C=C1C1=CC=NC=C1	v2	7.6	15
Z2365128081	enamine_hinge	C[C@](C1)(C[C@@H]1Nc1nccc(-c(cc2)ccc2OC)n1)O	v2	6.82	16
PV-002732961802	enamine_diverse	CCC1=C[NH]C2=NC=C(C3=CC=C(C(=O)O)C(N4C=NN=N4)=C3)C=C12	v2	7.59	16
Z4074472362	enamine_diverse	CN1C=CN=C1C(NC1=NC(C2CC2)=NC=C1C#N)C1=CC=C(F)C=C1F	v2	7.59	17
Z4081605925	enamine_hinge	COc(ccc(-c1ccncc1)c1)c1-c1nc(N2CCNCCC2)ncc1	v2	6.8	17
Z3094888956	enamine_hinge	CC(C1)N(Cc2ccccc2)CCN1c1nnc(-c2cnc3[nH]ncc3c2)n1C	v2	6.76	18
Z4239013469	enamine_diverse	CN1C=C(CNC2=CC=C(Cl)C(NC(=O)C3CC3)=C2)N2N=CC(C#N)=C12	v2	7.58	18
Z1280614515	enamine_hinge	CNC(c1cccc(C(Nc2cc(-c3ccncc3)n[nH]2)=O)c1)=O	v2	6.76	19
PV-002744692403	enamine_diverse	N#CC1=CC=C(NC(=O)C2=C(O)N3N=CC=C3N=C2)C=C1C1=CC=NC=C1	v2	7.56	19
Z2365085666	enamine_hinge	CN(C(CC1)C2)C1CC2Nc(nc1-c2cscc2)ncc1F	v2	6.73	20
PV-002834442825	enamine_diverse	CCC1=C[NH]C2=NC=C(C3=CC(C4(C(=O)OC)CC4)=CC(F)=C3)C=C12	v2	7.55	20
Z4150465616	enamine_diverse	CC(C)CC1=N[NH]C2=CC=C(C(=O)NC3=CN(C)N=C3C3=CC=NN3C)C=C12	v2	7.55	21
Z1147318407	enamine_hinge	O=C(c1c[nH]nc1-c1cnccc1)Nc(cc1)ccc1-c1n[nH]cc1	v2	6.73	21
Z3144195577	enamine_diverse	CN1CCN(C2=CC=C(C(=O)NC3=CN([C@@H]4COC[C@@H]4N)N=C3)C=C2F)CC1	v2	7.54	22
Z3772051498	enamine_hinge	Cc1nn(CC(F)(F)F)cc1Nc(nc1)nc(NCCCNC(C2CCC2)=O)c1Br	v2	6.72	22
Z3649641075	enamine_diverse	CC1(O)CCN(C2=CC(NCC3=N[NH]C4=CC=C(Cl)C=C34)=NC=N2)CC1	v2	7.54	23
Z1039080880	enamine_hinge	C(CN(CC1)c2ncnc3c2cc[nH]3)C1c1c[nH]c2c1cccn2	v2	6.72	23
Z1349148161	enamine_hinge	COCCN(CCC1)CC1Nc(cc1)nn2c1nnc2C1CC1	v2	6.69	24
Z4343145856	enamine_diverse	C[C@@H](NC1=NC=C2SC(N[C@H](C)C3=CC=NN3C)=CC2=N1)C1=CC=NN1C	v2	7.53	24
Z2143800551	enamine_hinge	FC(Oc1cc(C(C2)OCCN2c2ncnc3c2cc[nH]3)ccc1)(F)F	v2	6.69	25
PV-002814907453	enamine_diverse	O=C(NCCC1(NC2=NN=CO2)CCC1)C1=CC=NC(C2=NC=C[NH]2)=C1	v2	7.52	25
Z1863838555	enamine_hinge	OC[C@H](C1)C=C[C@H]1Nc(nc(N[C@@H]1C=C[C@H](CO)C1)nc1)c1Cl	v2	6.69	26
Z3606265204	enamine_diverse	CN1CCC(=O)NC2=CC(C(=O)NC3=CN(C)N=C3C3=CC=NN3C)=CC=C21	v2	7.5	26
Z4055346469	enamine_diverse	CC1(C(=O)NC2=CN([C@@H]3COC[C@@H]3N)N=C2)CCN(C2=CC=NC=C2)CC1	v2	7.49	27
Z2770864932	enamine_hinge	C(C(CC1)CCN1c1ncnc2c1cc[nH]2)c1nc(cccc2)c2[nH]1	v2	6.69	27
Z1631504029	enamine_hinge	O=C(c1cc(-c2ncn[nH]2)ccc1)Nc1nccc(C(F)(F)F)c1	v2	6.69	28
Z3888247203	enamine_diverse	CC1=CC(C2=N[NH]C(NC(=O)C3=C(C)N(CC4CCCOC4)C(C)=C3)=C2)=CC=N1	v2	7.49	28
Z1801657178	enamine_hinge	CC(N(CC1)CCN1c1ccc(CNc2nn3c(-c(cccc4)c4F)nnc3cc2)cc1)=O	v2	6.69	29
Z2190156351	enamine_diverse	CN1C=C(NC(=O)NC2=NN(C3=CC=C(C#N)C=C3Cl)C=C2)C(C2CC2)=N1	v2	7.49	29
Z1139201870	enamine_hinge	CC(CN(CC1)c2ncnc3c2cc[nH]3)N1c(cc1)nn2c1nnc2	v2	6.68	30
Z3712341675	enamine_diverse	CCN1CCN(C2=CC=C(C(=O)NC3=NN(C4=CN(C)N=C4)N=C3)C=C2F)CC1	v2	7.48	30
PV-002919752942	enamine_diverse	CC1=C[NH]C2=NC=C(C(=O)NC3=CC(C4=CN(C)N=C4)=CC=N3)C=C12	v2	7.47	31
Z641415982	enamine_hinge	Cn1c(-c2c(-c3ccccc3)nc(NC(c3n[nH]c4c3CCC4)=O)s2)ncc1	v2	6.68	31
Z1743912850	enamine_hinge	O=C(c(cn[nH]1)c1N1)N=C1N(CC1)CCN1c1cc(C2CC2)n[nH]1	v2	6.66	32
PV-002785833291	enamine_diverse	CC1=CC=C2C(C(=O)NC3=CN(C)N=C3C3=CC=NN3C)=CC=NC2=C1	v2	7.47	32
Z1230400425	enamine_hinge	O=C1NC(CN(CC2)CCC2c2c[nH]c3c2cccn3)=Nc(cc2)c1cc2Cl	v2	6.63	33
PV-002917326625	enamine_diverse	CCC1=C[NH]C2=NC=C(C3=C(F)C=C4NC(=O)C(C)(C)C4=C3)C=C12	v2	7.47	33
Z2630815440	enamine_hinge	CCC(C=C1C(Nc2n[nH]c(C3CCCCCC3)c2)=O)=CNC1=O	v2	6.63	34
Z4008303813	enamine_diverse	CC1=CC=C(NCC2=NC=C(C(=O)OC(C)(C)C)N2C)C2=C1C(C#N)=C[NH]2	v2	7.47	34
Z1979301510	enamine_hinge	Cc1cc(C(Nc(cc(CCC(N2)=O)c2c2)c2F)=O)nc(NC)n1	v2	6.62	35
PV-002965683171	enamine_diverse	N#CC1=CC=C(N2N=CN=C2NC(=O)C2=CC(C3CC3)=CC=C2F)C=C1	v2	7.46	35
Z1534432517	enamine_hinge	C=CCNc1ncc(C(Nc2n[nH]c(cc3)c2cc3[N+]([O-])=O)=O)s1	v2	6.62	36
PV-003018051685	enamine_diverse	N#CC1=CC=C(NC(=O)NC2=C3NCCCN3N=C2)C=C1C1=CC=NC=C1	v2	7.46	36
Z1715352094	enamine_hinge	Cn1c(-c2n[nH]c3c2ccc(C(O)=O)c3)nc2c1cccc2OC	v2	6.61	37
Z3175745907	enamine_diverse	CC1=CC=C(NC(=O)NC2=CN(C)N=C2C2CC2)C2=C1C(C#N)=C[NH]2	v2	7.46	37
Z1423688478	enamine_hinge	O=C(c1cnccc1)Nc1cc(-c2cccc(F)c2F)n[nH]1	v2	6.61	38
Z3833067008	enamine_diverse	CC1=NC(NC2CCCN(C3=CC(=O)[NH]C=N3)C2)=CC(C2=CC=NC=C2)=N1	v2	7.46	38
Z2890437514	enamine_hinge	O=C(C1=CC(COCC2)=C2NC1=O)N(CC1)CC=C1c1c[nH]c2c1cccn2	v2	6.6	39
PV-002982183422	enamine_diverse	CC1=CC=C(CNC2=C(C(N)=O)C(C(C)C)=N[NH]2)C(C2=CN(C)N=C2)=C1	v2	7.45	39
Z1725346549	enamine_hinge	O=C(c(cn[nH]1)c1N1)N=C1N(CC1)CCC1c1c[nH]c2c1cccn2	v2	6.6	40
PV-002886983380	enamine_diverse	CN1C=C(C2=CC=NC(NC(=O)C3=CC=C4[NH]C=C(C#N)C4=C3)=C2)C=N1	v2	7.45	40
PV-002866207541	enamine_diverse	CC(C)C1=N[NH]C2=CN=CC(C3=CC(S(N)(=O)=O)=CC=C3Cl)=C12	v2	7.44	41
Z1241143852	enamine_hinge	O=C1NC(CN(CC2)CC=C2c2c[nH]c3c2cccn3)=Nc(cc2)c1cc2Cl	v2	6.59	41
Z1242163269	enamine_hinge	Cc1ccc(-c2n[nH]c(NC(C3=CC(CCCCC4)=C4NC3=O)=O)c2)s1	v2	6.58	42
PV-002814491924	enamine_diverse	CC(C)(C)C1=C(C2=NC(C3=CC(C(N)=O)=C[NH]3)=NO2)N2CCCCC2=N1	v2	7.44	42
Z2076067815	enamine_hinge	O=C(C1CC1)Nc1nccc(C(Nc2c[nH]nc2-c(cccc2)c2F)=O)c1	v2	6.58	43
PV-002804071204	enamine_diverse	CC1=NC2=C(C#N)C=NN2C(NC2=CC=C3CC(C)(C)CC3=C2)=C1	v2	7.44	43
Z3847603739	enamine_hinge	C(CNc1c(C2CC2)cnc(Nc2cccc(CN3CCOCC3)c2)n1)c1c[nH]cn1	v2	6.58	44
Z4272309690	enamine_diverse	COC1=CC=C(C(OC)C(C)NC(=O)NC2=CN(C)N=C2C2=CC=NN2C)C=C1	v2	7.44	44
Z3884859974	enamine_hinge	CNc(nc(Nc(cc1)cc2c1OCCN2C)nc1)c1Cl	v2	6.57	45
PV-002747354668	enamine_diverse	N#CC1=CC(C2=CC=NC=C2)=CC(NC(=O)NC2=C3CCCCN3N=C2)=C1	v2	7.43	45
Z1671815711	enamine_hinge	Cn1c(-c2nn(C)c(NC(NC(CC3)Cc4c3[nH]nc4)=O)c2)ncc1	v2	6.56	46
Z3506642551	enamine_diverse	COC1=CC(C2=CC3=C(N4CCC4)N=C(C)N=C3S2)=CN=C1C#N	v2	7.42	46
Z4521999237	enamine_hinge	CC(C(N(C1)C[C@@H](C2)[C@H]1CN2c1ncnc2c1cc[nH]2)=O)n1cncc1	v2	6.56	47
PV-002920142336	enamine_diverse	CC1=NC(C2=CC=NC(NC(=O)C3=CSC(C4=CN=C[NH]4)=N3)=C2)=N[NH]1	v2	7.42	47
Z4148638379	enamine_diverse	CC(C)CC1=N[NH]C2=CC=C(C(=O)NC3=CC(C4CCCOC4)=NN3C)C=C12	v2	7.42	48
Z1897709996	enamine_hinge	Cc1cc(F)c(CS(Nc2cc(-c3ccncc3)n[nH]2)(=O)=O)cc1	v2	6.56	48
Z224669120	enamine_hinge	CCn(c1nc(-c2cccs2)c2)ncc1c2C(Nc1nc(CCN(C)C2)c2s1)=O	v2	6.55	49
PV-003025269455	enamine_diverse	N#CC1=C2CCCC2=CN=C1NCC1=N[NH]C2=CC=C(Cl)C=C12	v2	7.42	49
Z785206520	enamine_hinge	O=S(CCC1)(N1c(cc1)cc(Nc2nc(C(F)(F)F)ccn2)c1F)=O	v2	6.55	50
Z4429422034	enamine_diverse	CN1C=C(NC(=O)C2=CC=C3CC(N)CCC3=C2)C(C2=CC=NC=C2)=N1	v2	7.42	50
Z1723428223	enamine_hinge	CN(CCC1CNC(c2cc(C(C=C3N4C)=CNC3=NC4=O)ccc2)=O)C1c1cccs1	v2	6.54	51
Z3384716171	enamine_diverse	CN1C=C(C2=CC=NC(NC(=O)C3=CSC(N4CCNCC4)=N3)=C2)C=N1	v2	7.42	51
Z2052377024	enamine_hinge	Cn1nccc1[C@@H]1OCC[C@H]1CNc1c[nH]nc1-c1ncccc1	v2	6.54	52
Z4064028866	enamine_diverse	CC1=NC(C2=CC(NC(=O)C3=C4CNCCN4C=C3)=CC(C(F)(F)F)=C2)=N[NH]1	v2	7.42	52
Z1872361171	enamine_hinge	Cc1cnc(C(CC2)CCN2c2ncnc3c2cc[nH]3)s1	v2	6.54	53
PV-002944532109	enamine_diverse	CC1=CC(C2=N[NH]C(NC(=O)NC3=NC=C(C#N)C=C3C)=C2)=CC=N1	v2	7.41	53
Z1527067014	enamine_hinge	FC(Oc1cc(C(C2)OCCN2c2ncnc3c2cc[nH]3)ccc1)F	v2	6.53	54
Z4185241582	enamine_diverse	FC1=CN=CC=C1C1(CNC2=NC=C(F)C(C3=CSC=C3)=N2)CCNCC1	v2	7.41	54
Z1070433012	enamine_hinge	Clc(ccc(C(C1)OCCN1c1ncnc2c1cc[nH]2)c1)c1Cl	v2	6.53	55
PV-002746815583	enamine_diverse	CNC1=CC(NCC2=N[NH]C3=CC=C(Cl)C=C23)=NC(C2=COC=C2)=N1	v2	7.41	55
Z44542174	enamine_hinge	O=C1NC(CNc2cc(CCC3)c3cc2)=Nc2c1c(-c(cccc1)c1Cl)cs2	v2	6.53	56
PV-002588600081	enamine_diverse	CN1C=C(CNC2=C(C#N)C(C3CC3)=N[NH]2)C(C2=CC=NN2C)=N1	v2	7.4	56
Z1953282117	enamine_hinge	O=C(C(COCC1)N1C1CCCC1)Nc1n[nH]c2c1ccc(F)c2	v2	6.52	57
PV-002738249423	enamine_diverse	N#CC1=CC(C2=CC=NC=C2)=CC(NC(=O)[C@H]2C[C@H](N3C=CN=N3)C2)=C1	v2	7.4	57
Z1661110183	enamine_hinge	NC(N(CCC1)CC1Nc1cc(C#N)c(cc(cc2)Cl)c2n1)=O	v2	6.52	58
PV-002900331067	enamine_diverse	COC(=O)C1=C2CN(C(=O)C3=CC=C4[NH]C=C(C#N)C4=C3)CCN2C=C1	v2	7.4	58
Z3606258171	enamine_diverse	CC(C)C1=CC(C(=O)NC2=CN(C)N=C2C2=CC=NN2C)=C(C(C)C)[NH]1	v2	7.4	59
Z1874227393	enamine_hinge	Cc1cc(C(CCC2)Nc3c(cc(cc4)S(C)(=O)=O)c4ncn3)c2cc1	v2	6.52	59
Z2198299248	enamine_hinge	Cc1n[nH]c(-c2ccccc2)c1NC(c1cc(NC(C2CC2)=O)ncc1)=O	v2	6.52	60
Z4233590640	enamine_diverse	CC1=CC(NCC2CCN(C3=NC=NC4=C3C=C[NH]4)CC2)=C(C#N)C=N1	v2	7.39	60
Z1533617251	enamine_hinge	O=S(CCC1)(N1c(cc(cc1)NCc2ncc[nH]2)c1F)=O	v2	6.5	61
PV-002870224141	enamine_diverse	COC1=CC(C#N)=CC=C1C(=O)NC1=CC(C2=CC=NC(C)=C2)=N[NH]1	v2	7.39	61
Z2722929943	enamine_hinge	C[C@H]1NCCO[C@@H]1c(cc1)ccc1-c1cnc2[nH]ccc2c1	v2	6.5	62
Z3562247574	enamine_diverse	CC(C)(C)[C@@H]1C[C@H](NC2=NC=C(C#N)C3=C2SC=C3)C(=O)N1	v2	7.39	62
Z2762045227	enamine_hinge	Cc1c(C)[nH]c2c1c(N(C[C@@H]1COCC3)C[C@]13C(NC)=O)ncn2	v2	6.49	63
PV-002907578606	enamine_diverse	CC(C)C1=NC(C2=CC=C(C3=CN4N=CC(C#N)=C4N=C3)C=C2)=N[NH]1	v2	7.39	63
Z229742824	enamine_hinge	CC(C)n1ncc(c(C(Nc2nc(CC(N)=O)cs2)=O)c2)c1nc2-c1c(C)sc(C)c1	v2	6.49	64
Z4025846504	enamine_diverse	O=C(NC1=CN(C2=C(F)C=CC=C2F)N=C1)[C@@H]1CCCO[C@H]1C1=NC=C[NH]1	v2	7.39	64
Z1357562157	enamine_hinge	Cc(c1c2)n[nH]c1ncc2NC(C(CC1)C(c2cn(C)nc2)N(C)C1=O)=O	v2	6.49	65
PV-002743070947	enamine_diverse	N#CC1=CC=C(NC(=O)NC2=CN(CCF)N=C2)C=C1C1=CC=NC=C1	v2	7.39	65
Z1696310077	enamine_hinge	CC(C)n1ncc2cc(CNc3nc(cc(cc4)F)c4n3C)cnc12	v2	6.47	66
Z4272307227	enamine_diverse	CC(C1CC1)N1C=C(NC(=O)NC2=CN(C)N=C2C2=CC=NN2C)C=N1	v2	7.38	66
Z1958597427	enamine_hinge	Cc1nc(cccc2)c2n1C(CC1)CCN1c1ncnc2c1cc[nH]2	v2	6.47	67
PV-002781563131	enamine_diverse	CN1N=CC2=C1SC(C(=O)NC1=CC=C(C#N)C(C3=CC=NC=C3)=C1)=C2	v2	7.38	67
Z1642775153	enamine_hinge	N#Cc1c(NC(CC2)CCN2c(cc2)ncc2C#N)nc2n1cccc2	v2	6.47	68
Z4013386833	enamine_diverse	CN1CCN(C(=O)NC2=CN(C3=C(F)C=CC=C3F)N=C2)CC1C1=NC=C[NH]1	v2	7.38	68
Z2274404638	enamine_hinge	FC(c1cc(C(C2)CN2c2ncnc3c2cc[nH]3)ccc1)(F)F	v2	6.47	69
PV-003024575700	enamine_diverse	CN1C=C(CNC2=NC3=CC(C#N)=CC=C3N2C)C(C2=CC=NN2C)=N1	v2	7.38	69
Z2761199587	enamine_hinge	Cc1c(C)[nH]c2c1c(N(C[C@@H]1CCC3)C[C@]13c1nnc(C)o1)ncn2	v2	6.47	70
Z3888246704	enamine_diverse	COC1(C2=CC=CC(C(=O)NC3=CC(C4=CC=NC(C)=C4)=N[NH]3)=C2)COC1	v2	7.38	70
Z3772051632	enamine_hinge	Cc1nn(CC(F)(F)F)cc1Nc1nc(NCCc2cnc[nH]2)c(C2CC2)cn1	v2	6.47	71
PV-002796152175	enamine_diverse	CC1(C)COC2=CC(NC3=NC(C4CC4)=NC=C3C#N)=CC=C21	v2	7.38	71
Z3950742997	enamine_hinge	CNc(nc(Nc(cc1)cc2c1ncs2)nc1)c1Cl	v2	6.46	72
PV-002763471892	enamine_diverse	CCCC1=N[NH]C2=CC=C(C(=O)NC3=NN(CC)C(C4CC4)=C3)C=C12	v2	7.37	72
Z2272518272	enamine_hinge	CS(C(CCCC1)CN1c1ncnc2c1c(cccc1)c1[nH]2)(=O)=O	v2	6.46	73
PV-003009688818	enamine_diverse	CC1=CC(N2C=CN=C2C)=CC=C1CNC1=C(C2=CC=NN2C)[NH]N=N1	v2	7.37	73
Z1623354286	enamine_hinge	Cc1ccc(-c2n[nH]c(NC(c3cnc4n(C)cnc4c3)=O)c2)s1	v2	6.46	74
Z4274715050	enamine_diverse	CC1=C[NH]C(C2(NC(=O)NC3=CN(C4=C(F)C=CC=C4F)N=C3)CCC2)=N1	v2	7.37	74
Z4414586244	enamine_diverse	CC1(C2=NOC(C3=NC=NC4=C3C(Br)=C[NH]4)=N2)CCNCC1	v2	7.37	75
Z26215952	enamine_hinge	Cc(cccc1)c1Nc1nc(N)nc(COn2nnc(cc3)c2cc3S(C)(=O)=O)n1	v2	6.46	75
Z229257634	enamine_hinge	FC(c1nnc(cc2)n1nc2Nc(cc1)cc2c1nc(N1CCCC1)s2)(F)F	v2	6.45	76
PV-000578091755	enamine_diverse	O=C(NC1CCCN(C(=O)C2=N[NH]C(C3CC3)=C2)CC1)C1=NC=C[NH]1	v2	7.36	76
Z3686278238	enamine_hinge	CN(C(C=C(N1)N(CC2)C[C@@H]2Nc2nccc(-c(cccc3)c3F)n2)=O)C1=O	v2	6.45	77
Z4449016638	enamine_diverse	N#CC1=CC(C2=CC=NC=C2)=CC(NC(=O)C23COC(CN2)C3)=C1	v2	7.36	77
Z224443506	enamine_hinge	O=C(c1c[nH]nc1-c(cc1)cc2c1OCCO2)Nc1nc(cccc2)c2[nH]1	v2	6.45	78
Z3832851705	enamine_diverse	CCN1N=CC2=C1CCC(NC1=NC(C3=CC=NC=C3)=NC(C)=C1C)C2	v2	7.36	78
Z2205469925	enamine_hinge	Cc(cc(c(C(NCC(F)(F)F)=O)c1)NC(c(cc2nn[nH]c2c2)c2OC)=O)c1F	v2	6.45	79
Z3606252530	enamine_diverse	COCCN1C=C(C(=O)NC2=CN(C)N=C2C2=CC=NN2C)C=CC1=O	v2	7.36	79
Z52593003	enamine_hinge	Cc1nc(Nc(cc2)ccc2C(N)=O)c(c(-c(cc2)cc(OC)c2OC)cs2)c2n1	v2	6.44	80
PV-002957303960	enamine_diverse	CCC1=C(C(=O)NC2CCN(C3=C(C#N)C=NC(C)=C3)CC2)N=C(C)[NH]1	v2	7.36	80
Z1534432318	enamine_hinge	CCNc1nccc(C(Nc2n[nH]c(cc3)c2cc3[N+]([O-])=O)=O)c1	v2	6.44	81
PV-002883150620	enamine_diverse	CC(C)(C#N)C1=CC=CC(NC(=O)C2=CN=CC(C3=N[NH]C=C3)=C2)=C1	v2	7.36	81
Z1659270565	enamine_hinge	CC[C@@H](C(Nc1cc(-c2ccncc2)n[nH]1)=O)NC(c1ccccc1)=O	v2	6.44	82
Z4255631373	enamine_diverse	CN1C(F)=NC(Cl)=C1C1=NOC(C2=NC(C3CC3)=NC=C2Br)=N1	v2	7.35	82
Z1600302705	enamine_hinge	CCc(cncc1)c1C(Nc1n[nH]c(C2CCOCC2)c1)=O	v2	6.43	83
Z2762269922	enamine_diverse	CC1=CC=C(C2=CC=C(C(=O)NC3=C(C4CCNC4)[NH]N=C3)C(F)=C2)C=C1C	v2	7.35	83
Z1462285873	enamine_hinge	O=S(CCC1)(N1c1cc(NCc2c3[nH]ncc3ccc2)ccc1)=O	v2	6.43	84
Z3809196940	enamine_diverse	CC1=C(C2=NC(C3=C(N)N(CCC(C)C)N=C3)=NO2)C2=CC=NC=C2C=C1	v2	7.35	84
Z1723434154	enamine_hinge	CN(c1c(N2)ncc(-c3cc(C(NC4CCOCC4)=O)ccc3)c1)C2=O	v2	6.43	85
PV-002980361582	enamine_diverse	O=C(NC1=CC(CC2=CC=CC=C2)=CC=N1)C1=CC=NC(C2=NC=C[NH]2)=C1	v2	7.35	85
Z3841381688	enamine_diverse	COC1=CC([C@@H]2C[C@H]2NC(=O)NC2=CN(C)N=C2C2=CC=NC=C2)=CC=C1F	v2	7.35	86
Z3077896328	enamine_hinge	CCOc1c(N(CC2)CCN2c2ncnc3c2cc[nH]3)nccc1	v2	6.43	86
Z2646616091	enamine_hinge	CCn1nccc1[C@H]1OCC[C@@H]1NC(c1c2nc(C)[nH]c2ncc1)=O	v2	6.42	87
Z3337830877	enamine_diverse	CN1C=C(CNC2=CC=C(C(N)=O)C(N3CCCCC3)=C2)C(C2=CC=NN2C)=N1	v2	7.35	87
Z2069984535	enamine_hinge	Cc(ccnc1)c1NC(c1cc(NC(C2CC2)=O)ncc1)=O	v2	6.42	88
Z3367330572	enamine_diverse	CCC(C)OC1=CC(C2=NOC(C3=CN(C)N=C3C3=CC=NN3C)=N2)=CC=N1	v2	7.35	88
Z3356046392	enamine_hinge	CNC(c1nccc(Oc2cccc(NC(c3cncc4c3[nH]c(C(F)(F)F)n4)=O)c2)c1)=O	v2	6.42	89
Z4148599016	enamine_diverse	CC(C)CC1=N[NH]C2=CC=C(C(=O)NC3=CC(C4=CN(C)N=C4)=NN3C)C=C12	v2	7.35	89
Z1614095645	enamine_hinge	C(CC(C1)c2n[nH]c(-c3ccccc3)n2)CN1c1ncnc2c1cc[nH]2	v2	6.42	90
PV-003000550853	enamine_diverse	COC1=CC=C2[NH]C=CC2=C1C(=O)NC1=CN(C)N=C1C1=CC=NN1C	v2	7.35	90
Z1576596711	enamine_hinge	CC(N(C)Cc1cccc(Nc(cc2)nn3c2nnc3C(F)F)c1)=O	v2	6.42	91
Z4211227894	enamine_diverse	CN1C=C(CNCC2=CC=CC(N3CCOCC3)=N2)N2N=CC(C#N)=C12	v2	7.34	91
Z1546984393	enamine_hinge	Cc(cc(C(C1)OCCN1c1ncnc2c1cc[nH]2)cc1)c1F	v2	6.42	92
Z4217513103	enamine_diverse	CN1C=C(CNC2=CN=C3CCC(N)CC3=C2)C(C2=CC=NN2C)=N1	v2	7.34	92
Z2973449868	enamine_hinge	CCc1c[nH]c2c1c(NC[C@@H]1[C@@H](c3ccnn3C)OCCC1)ncn2	v2	6.42	93
Z2190136975	enamine_diverse	CC1=CN(C2=CC=C(C(N)=O)C=C2NC(=O)NC2=CN(C)N=C2C2CC2)N=C1	v2	7.33	93
Z1268225168	enamine_hinge	CNC(c(cc1)ncc1C(Nc1n[nH]c(C2C(CC3)CC3C2)c1)=O)=O	v2	6.41	94
Z3832846113	enamine_diverse	CCN1N=CC2=C1CCC(NC1=CC(C3=CC=CC=C3)=C(C)N=N1)C2	v2	7.33	94
Z3772051647	enamine_hinge	Cc1nn(CC(F)(F)F)cc1Nc1ncc(C2CC2)c(NCc(cc2)ccc2S(N)(=O)=O)n1	v2	6.41	95
PV-002904720952	enamine_diverse	CN1C=C(C2=CC=NC(NC(=O)C3=CC=CC(F)=C3C3CC3)=N2)C=N1	v2	7.33	95
Z573976144	enamine_hinge	O=C(c1n[nH]c(C2CC2)c1)NCc(cc1)nn1-c(cccc1)c1F	v2	6.4	96
Z4456494918	enamine_diverse	CC1=CN=C2CC(NC3=CC(C4=CC=CC(CO)=C4)=CC=C3C#N)CCN12	v2	7.33	96
Z1272280382	enamine_hinge	O=C1NC(NC2c(cccc3)c3OC2)=Nc2c1cnn2-c1ccccc1	v2	6.4	97
Z4233590504	enamine_diverse	CC1=NSC(NCC2CCN(C3=NC=NC4=C3C=C[NH]4)CC2)=C1C#N	v2	7.33	97
Z339154168	enamine_hinge	O=C(c1cc(CCC2)c2s1)N(CC1)CC=C1c1c[nH]c2c1cccn2	v2	6.4	98
PV-002734594439	enamine_diverse	CC1=NC=C2C=CC(C(=O)NC3=CC=C(C4=N[NH]C(CN)=N4)C=C3)=CN12	v2	7.32	98
Z1465281292	enamine_hinge	CCOc1cc(CCN(C2)c3ncnc4c3cc[nH]4)c2cc1	v2	6.4	99
PV-003010455145	enamine_diverse	CC1=CC(C2=CN3N=CC(C#N)=C3N=C2)=CC2=C1NC(=O)C2(C)C	v2	7.32	99
Z1823644534	enamine_hinge	CN(C)C(CNc1c(cc(cc2)S(C)(=O)=O)c2ncn1)c(cc1)ccc1F	v2	6.4	100
PV-002877163242	enamine_diverse	CCC1=C[NH]C2=NC=C(C3=CC(C(C)(C)C)=NN3C)C=C12	v2	7.32	100
Z2768571033	enamine_hinge	Cc1c(C)[nH]c2c1c(N(C[C@H]1COC3)C[C@@]13c1nnc(C)o1)ncn2	v2	6.39	101
PV-002897667894	enamine_diverse	O=C(NC1CC1)C1=CC=C(NC2=CN(C3=C(F)C=CC=C3F)N=C2)N=C1	v2	7.32	101
Z62737036	enamine_hinge	Cc(c(-n1c(SCC(Nc2cc(C(N)=O)cc(C(N)=O)c2)=O)ncc1)ccc1)c1Cl	v2	6.39	102
Z3293603813	enamine_diverse	COC1=CC=C(C2=CC=NC=C2)C=C1CNC1=NC=C2COC(C)(C)C2=N1	v2	7.32	102
Z298640894	enamine_hinge	CC(C)C(C(N(CC1)CC=C1c1c[nH]c2c1cccn2)=O)NC(c(cc1)ccc1Cl)=O	v2	6.39	103
Z3794499819	enamine_diverse	CC1=CC=C2C=NC=CC2=C1C(=O)NC1=CN([C@@H]2COC[C@@H]2N)N=C1	v2	7.31	103
Z1953282051	enamine_hinge	Oc1cc(C(Nc2n[nH]c3c2ccc(F)c3)=O)c(C(F)(F)F)cc1	v2	6.39	104
PV-002999634520	enamine_diverse	N#CC1=CC(C2=CC=NC=C2)=CC(NC(=O)NC2=NN(C3CCC3)C=C2)=C1	v2	7.31	104
Z991898772	enamine_hinge	FC(c1cc(N(CC2)CCN2c2ncnc3c2cc[nH]3)ccc1)(F)F	v2	6.37	105
PV-002949767030	enamine_diverse	CN1N=CC2=CC(C3=CC=C4C(N)=C(C#N)C=NC4=C3)=CN=C21	v2	7.31	105
Z2967714693	enamine_hinge	CCc1c[nH]c2c1c(N(CCC1)CC1c1nnc3n1cccc3)ncn2	v2	6.37	106
Z3606264919	enamine_diverse	CC(C)C1=CN=C2C=C(C(=O)NC3=CN(C)N=C3C3=CC=NN3C)[NH]C2=C1	v2	7.3	106
Z1730062884	enamine_hinge	CC(C)c1cnc(CNc(cc2)ccc2N(CCN2)C2=O)s1	v2	6.37	107
Z3337740546	enamine_diverse	COC1=CC=C(NC2=NC(C3=CN([C@H]4CC[C@@H](N)CC4)N=N3)=CS2)C=C1F	v2	7.3	107
Z1966281351	enamine_hinge	O=C(c1c2)NC(c3c[nH]c4c3cccc4)=Nc1cc(Cl)c2Cl	v2	6.37	108
PV-002923008066	enamine_diverse	CN1N=CC(C2CC2)=C1C1=CC=C2C(N)=C(C#N)C=NC2=C1	v2	7.3	108
Z1725358463	enamine_hinge	O=C(c(cn[nH]1)c1N1)N=C1N1CC(CNc2ncccc2)CC1	v2	6.37	109
Z4101861755	enamine_diverse	CC1=NN=CN1C1=CC=CC(NC(=O)C2=CC(NC3CC3)=NC=C2Cl)=C1	v2	7.3	109
Z785458586	enamine_hinge	O=S(c1c[nH]c2c1cccn2)(N1CCN(Cc2nccn2C(F)F)CC1)=O	v2	6.37	110
Z4216599240	enamine_diverse	CC1=CC=C(NCC2=C(Cl)N=C(N(C)C)N2C)C2=C1C(C#N)=C[NH]2	v2	7.3	110
Z786281110	enamine_hinge	O=C1NCCCCC1Nc(cc1)nn2c1nnc2C(F)(F)F	v2	6.36	111
Z4272303629	enamine_diverse	CCOC1=CC=CC([C@@H]2C[C@H]2NC(=O)NC2=CN(C)N=C2C2=CC=NN2C)=C1	v2	7.3	111
Z1875036578	enamine_hinge	CC(Nc(ccc(C(Nc1n[nH]c(C2CCOCC2)c1)=O)c1)c1F)=O	v2	6.36	112
Z4028413203	enamine_diverse	CC(C)(C#N)C1=CC(C(=O)NC2=C(C3CCNC3)[NH]N=C2)=CC(C(F)(F)F)=C1	v2	7.3	112
Z825782506	enamine_hinge	CC(C)C(N(CCC1)C1C(Nc1cnc2[nH]nc(C)c2c1)=O)=O	v2	6.36	113
Z4163994616	enamine_diverse	CN(C)C1=CC(C(=O)NC2=C(C(F)F)N(C3=CC=NC=C3)N=C2)=NN=C1C1CC1	v2	7.3	113
Z4027450995	enamine_hinge	C[C@H](C1)O[C@H](CO)CN1c1ncnc2c1c(cccc1)c1[nH]2	v2	6.35	114
Z3606268549	enamine_diverse	COCCN(C)C1=CC=NC(C(=O)NC2=CN(C)N=C2C2=CC=NN2C)=C1	v2	7.3	114
Z340521968	enamine_hinge	Cc(n(-c1cccc(Cl)c1)nc1)c1C(Nc(cc1)cc2c1[nH]nc2)=O	v2	6.35	115
PV-003042472738	enamine_diverse	CN1N=CC(CN)=C1NC(=O)C1=CC(C2=CN=C3[NH]C=CC3=C2)=CC=N1	v2	7.29	115
Z1663390302	enamine_hinge	Cn1c(C2CCC2)nnc1CNC(Cc1c[nH]c2c1cccn2)=O	v2	6.35	116
Z4310656126	enamine_diverse	CN(C)C[C@@H]1CC[C@H](C(=O)NC2=CN(C)N=C2C2=CC=NC=C2)O1	v2	7.29	116
Z3547799409	enamine_diverse	COC1=CC=CC(CN2C=CC=C(NCC3=C(Cl)[NH]N=C3C3CC3)C2=O)=N1	v2	7.29	117
Z2347721785	enamine_hinge	C(CN(CC1)c2ncnc3c2cc[nH]3)C11OCCc2c1cccc2	v2	6.35	117
Z1757705914	enamine_hinge	CC(NCc1nccc(OC(CC2)CN2c2ncnc3c2cn[nH]3)c1)=O	v2	6.35	118
PV-003006761255	enamine_diverse	CN1N=CC2=CC(CNC3=C(C#N)N4C=CC(Cl)=CC4=N3)=CN=C21	v2	7.29	118
Z1317599619	enamine_hinge	Cc1nc([nH]cc2)c2c(Nc(cc2)cc3c2[nH]nc3)n1	v2	6.35	119
Z4342827179	enamine_diverse	C[C@@H](NC1=CC(C(N)=O)=NC(C2CC2)=N1)C1=CC=NC=C1Br	v2	7.29	119
Z1070432114	enamine_hinge	Fc(ccc(C(C1)OCCN1c1ncnc2c1cc[nH]2)c1)c1F	v2	6.34	120
Z3562247527	enamine_diverse	CC(C)(C)[C@@H]1C[C@H](NC2=NN3C(C4=CC=NC=C4)=NN=C3C=C2)C(=O)N1	v2	7.29	120
Z106550938	enamine_hinge	O=C1NC(CN(Cc(cc2)ccc2F)C2CC2)=Nc2c1c(-c1cccs1)cs2	v2	6.34	121
PV-002740943136	enamine_diverse	CC1=CC2=C(C(C)=C1)C(NC1=NC(C3CC3)=NC=C1C#N)CC2	v2	7.29	121
Z196138710	enamine_hinge	COc(cc(CNc1c2sccc2ncn1)cc1)c1OC(F)F	v2	6.34	122
PV-002875435369	enamine_diverse	N#CC1=CC=C(NC(=O)CC2=C3CCCCN3N=C2)C=C1C1=CC=NC=C1	v2	7.29	122
Z1622152395	enamine_hinge	O=C(C1NCCC1)NCc1cn(-c2ccccc2)nc1-c1ccncc1.Cl	v2	6.34	123
Z4230030431	enamine_diverse	CCC1=NN=C(C[C@@H]2CC[C@H](NC3=CC(C)=NC=C3C(=O)OC)C2)O1	v2	7.29	123
Z1834347005	enamine_hinge	Cc(n(C1CCOCC1)nc1)c1C(Nc1n[nH]c2c1ccc(F)c2)=O	v2	6.33	124
Z4144498914	enamine_diverse	CNCC1=NC=C(C(=O)NC2=C(C)N(C3=CC(C)=CC=C3C)N=C2)C=N1	v2	7.29	124
Z2073045218	enamine_hinge	Cc(ccc(CO)c1)c1NC(c1cc(NC(C2CC2)=O)ncc1)=O	v2	6.33	125
PV-003039793887	enamine_diverse	CC(N)(CNC1=C(C#N)C=NC2=C(F)C=CC(Cl)=C12)CN1C=CC=N1	v2	7.29	125
Z2762265035	enamine_hinge	Cc(c(C)c1)cc2c1occ2CC(Nc1c(C2CNCC2)[nH]nc1)=O	v2	6.33	126
PV-002719781073	enamine_diverse	CC(NC(=O)NC1=CC2=C(C=N1)[NH]C=C2)C1=N[NH]C(C2=CC=CS2)=N1	v2	7.29	126
Z979286080	enamine_hinge	CCOc(ccc(C(Nc1cc(-c2ccncc2)n[nH]1)=O)c1)c1OC	v2	6.33	127
Z3653434344	enamine_diverse	CN1N=CC(NC(=O)C2CCCC3=CC(C#N)=CC=C32)=C1C1=CN=CC=N1	v2	7.29	127
Z1758193983	enamine_hinge	CC(C)(C)[C@H]1OCC[C@@H]1c1nnc(Cc2c[nH]c3c2cccn3)o1	v2	6.33	128
Z4449016569	enamine_diverse	N#CC1=CC(C2=CC=NC=C2)=CC(NC(=O)[C@@H]2CCO[C@@H]2CC2CCNCC2)=C1	v2	7.29	128
Z1665944963	enamine_hinge	Cc1ccnc(C(CC2)CCN2c2ncnc3c2cc[nH]3)n1	v2	6.33	129
Z4311251766	enamine_diverse	CN(C)C[C@@H]1CC[C@H](C(=O)NC2=CC=C(Cl)C(N3CCNC3=O)=C2)O1	v2	7.29	129
Z1739540848	enamine_hinge	Fc1cccc(F)c1C(CC1)CCN1c1ncnc2c1cc[nH]2	v2	6.33	130
PV-002729852227	enamine_diverse	COC(=O)C1=CC2=C(C)C(C3=CN4N=CC(C#N)=C4N=C3)=CC=C2[NH]1	v2	7.29	130
Z52523797	enamine_hinge	O=C(c1cccc(S(Nc(cc2)cc3c2[nH]nc3)(=O)=O)c1)Nc(cc1)cc2c1OCCCO2	v2	6.33	131
PV-002813282580	enamine_diverse	N#CC1=CC(C2=CC=NC=C2)=CC(NC(=O)N2CCC[C@H]2C2=NOC=C2)=C1	v2	7.29	131
Z2093418700	enamine_hinge	Cc1n[nH]cc1C(CC1)CCN1c1ncnc2c1cc[nH]2	v2	6.33	132
Z3842727524	enamine_diverse	CC1=CC=C(NC(=O)N2CCC(CN(C)C)C2(C)C)C2=C1C(C#N)=C[NH]2	v2	7.28	132
Z1491594831	enamine_hinge	CC(C)(C)n(c(C1CC1)c1)nc1C(Nc(ncc1c2)nc1ccc2C#N)=O	v2	6.32	133
PV-002861941210	enamine_diverse	CN1C=C(CNC2=NC3=C(C=C(Cl)C(F)=C3)[NH]2)C(C2=CC=NN2C)=N1	v2	7.28	133
Z1587709311	enamine_hinge	Fc(cc1)cnc1N(CC1)CCN1c1ncnc2c1cc[nH]2	v2	6.32	134
Z4232208022	enamine_diverse	CC1=CC(N2CCC3=C(C2)C(CO)=N[NH]3)=NC=C1C#N	v2	7.28	134
Z106498018	enamine_hinge	CC(c(cc1)ccc1-n1ncnc1)N(C)CC(NC1=O)=Nc2c1oc1c2cccc1	v2	6.32	135
Z4421265565	enamine_diverse	CN1C=C(C2=CC=NC(NC(=O)C3=CC4=C(CCNC4)N3C)=C2)C=N1	v2	7.28	135
Z1665646061	enamine_hinge	COc1noc(C(Nc2cc(-c3cccc(F)c3F)n[nH]2)=O)c1	v2	6.32	136
Z3356558707	enamine_diverse	CC(C)(C)C1=NC(CNC(=O)CC2=C[NH]C3=NC=CC(Cl)=C23)=N[NH]1	v2	7.28	136
Z1039077300	enamine_hinge	Clc1cc(Cl)c(N(CC2)CCN2c2ncnc3c2cc[nH]3)nc1	v2	6.32	137
PV-002972008103	enamine_diverse	O=C(NC1=CC(C2=NN=N[NH]2)=CC=C1F)C1=CN=C2NCCOC2=C1	v2	7.28	137
Z1537918417	enamine_hinge	CCc1c(NC(c2cccc(OC)c2F)=O)[nH]nc1-c1ccncc1	v2	6.31	138
PV-002899034339	enamine_diverse	CC1=CC(F)=CC(CO)=C1C1=CC2=C(C=C1C(F)(F)F)[NH]C=N2	v2	7.28	138
Z3383760531	enamine_diverse	O=C(NC1=N[NH]C(C2=C(Cl)C(Cl)=CC=C2)=C1)C1CC2(CCOCC2)CN1	v2	7.28	139
Z2347732760	enamine_hinge	COC(c1ccc(N(CC2)CCN2c2ncnc3c2cc[nH]3)s1)=O	v2	6.31	139
Z1302789469	enamine_hinge	Cc1nn(C)c2c1c(NC(c1cc(NC3CCCC3)ncc1)=O)n[nH]2	v2	6.31	140
PV-002830448824	enamine_diverse	CC1=CC(C(=O)NC2=CN(C)N=C2C2=CC=NN2C)=CC2=C1[NH]C=N2	v2	7.28	140
Z2972765817	enamine_hinge	CCc1c[nH]c2c1c(Nc(cc1)cc(S(C)(=O)=O)c1OC)ncn2	v2	6.31	141
Z4063779764	enamine_diverse	NCC1(C2=CC=C(C(=O)NC3=CC(C4=CC=CC(F)=C4F)=N[NH]3)C=N2)CCC1	v2	7.28	141
Z649765000	enamine_hinge	O=C1NC(CN(CCC2)C2c2ccc[nH]2)=Nc2c1ccc(Cl)c2	v2	6.31	142
Z3512028671	enamine_diverse	CN1N=CC(C2CC2)=C1C1=CC=C2CC(N)(CO)CCC2=C1	v2	7.27	142
Z73488292	enamine_hinge	O=C(C1)Nc(cc2)c1cc2-c1csc(Nc2cc(C(F)(F)F)ccc2)n1	v2	6.3	143
PV-002914165654	enamine_diverse	CC1(C)CNC2=C1C=CC=C2C1=CN2N=CC(C#N)=C2N=C1	v2	7.27	143
Z1559985788	enamine_hinge	O=C(c1n[nH]c2c1cccc2)Nc1c[nH]nc1-c1ncccc1	v2	6.3	144
PV-002729091047	enamine_diverse	N#CC1=CC(C2=CC=NC=C2)=CC(NC(=O)C2CNC3=C(C=N[NH]3)C2)=C1	v2	7.27	144
Z3564291978	enamine_hinge	Cc1cccc(Cl)c1NC(c1cnc(Nc2ncnc3c2CN(C)CC3)s1)=O.OC(C(F)(F)F)=O	v2	6.3	145
Z2092502849	enamine_diverse	CC(NC1=CC(C2=CC=NC=C2)=NC(Cl)=N1)C1=CC=C(N2CCCS2(=O)=O)C=C1	v2	7.27	145
Z1759675449	enamine_hinge	CN(C)c1nccc(N(C2)[C@H](CNC(c3n[nH]c4c3CCC4)=O)C[C@@H]2F)n1	v2	6.3	146
PV-002814982933	enamine_diverse	CCC1=C[NH]C2=NC=C(C3=CC(C4=NC(C)=NO4)=CN=C3)C=C12	v2	7.27	146
Z1225949377	enamine_hinge	O=C(CC1c(cccc2)c2OCC1)Nc1cc(-c2ccncc2)n[nH]1	v2	6.3	147
PV-002964238309	enamine_diverse	O=C(NCC1=CC2=CN=CC=C2[NH]1)C1=CC=NC(C2=NC=C[NH]2)=C1	v2	7.27	147
Z237522248	enamine_hinge	CC(Nc(cc1)ccc1S(N(CC1)CC=C1c1c[nH]c2c1cccn2)(=O)=O)=O	v2	6.3	148
PV-002794781466	enamine_diverse	N#CC1=CC=C(NCC2=NC(C3CC3)=NC(O)=C2)C=C1C1=CC=NC=C1	v2	7.27	148
Z3137268093	enamine_diverse	CC(C)C1=NC(C2=CC=CC=C2Cl)=NC=C1C(=O)NC1=NN2CCNCC2=C1	v2	7.27	149
Z236016972	enamine_hinge	Cn(cc1C(N(CCC2)CC2c2nc(cccc3)c3[nH]2)=O)nc1-c(cc1)cc2c1OCCCO2	v2	6.29	149
Z1241145439	enamine_hinge	C(c1nnc(-c2ccco2)o1)N(CC1)CC=C1c1c[nH]c2c1cccn2	v2	6.29	150
PV-002733662135	enamine_diverse	O=C(NC1=CC(C2=C(F)C(F)=CC=C2)=N[NH]1)C1=NC=C(C2CC2)O1	v2	7.27	150
Z2163277696	enamine_hinge	O=C([C@@H](CC1)O[C@@H]1c1ccccc1)Nc1n[nH]c(cc2)c1cc2F	v2	6.29	151
Z4254680099	enamine_diverse	CCC1=NC=C(Cl)C(C(=O)NCC2CCN(C3=NC=NC4=C3C=C[NH]4)CC2)=N1	v2	7.27	151
Z298640018	enamine_hinge	O=C(Cc(cc1)ccc1F)N(CC1)CC=C1c1c[nH]c2c1cccn2	v2	6.29	152
Z2189829175	enamine_diverse	CN1C=C(NC(=O)NC2=CC=C(N3N=CC(C#N)=C3N)C=C2)C(C2CC2)=N1	v2	7.27	152
PV-002709802771	enamine_diverse	NC1=NN2C=CC=CC2=C1C(=O)NC1=CC=C(F)C(C2=CC=NC=C2)=C1	v2	7.26	153
Z62878553	enamine_hinge	O=C(c1n[nH]c2c1cccc2)Nc(cc1)cc2c1nc(N1CCOCC1)s2	v2	6.29	153
Z1612627107	enamine_hinge	CC(c1cc(-c2ccncc2)ccc1)Nc1cc(C(NC2)=O)c2cc1	v2	6.29	154
Z3686134492	enamine_diverse	CO[C@@H]1CN(C2=CC=NC(N(C)C)=N2)C[C@@H]1NC1=CC(=O)[NH]C2=CN=CC=C12	v2	7.26	154
Z1757781974	enamine_hinge	Cn1nccc1[C@@H]1OCC[C@H]1CNc(ncc(C(N)=O)c1)c1Cl	v2	6.29	155
Z4291364166	enamine_diverse	CC(C)(C)C1=CN=C(C(=O)NC2=CC=C(Cl)C(N3CCNC3=O)=C2)O1	v2	7.26	155
Z2073189755	enamine_hinge	Oc(ccc(NC(c1cc(NC(C2CC2)=O)ncc1)=O)c1)c1Cl	v2	6.29	156
Z4233310566	enamine_diverse	CCN1N=CC2=C1CCC(NC1=CC(C3CCCO3)=C(Cl)N=N1)C2	v2	7.26	156
Z2378442098	enamine_hinge	O=C(COC1CCNCC1)Nc(c1ccc2)n[nH]c1c2Cl	v2	6.28	157
Z3606252965	enamine_diverse	CC1=CC(C(=O)NC2=CN(C)N=C2C2=CC=NN2C)=CC=C1N1CCNC1=O	v2	7.26	157
Z1544332989	enamine_hinge	CCNc1ncc(C(Nc2cn(-c(nccc3)c3Cl)nc2)=O)s1	v2	6.28	158
Z1929584552	enamine_diverse	CN1CCN(C2=NC=C(C(=O)NC3=C(C(F)F)N(C4=CC=NC=C4)N=C3)S2)CC1	v2	7.26	158
Z1039090602	enamine_hinge	Cc1ccc(C(NC(CC2)CCN2c2ncnc3c2cc[nH]3)=O)s1	v2	6.28	159
PV-003005733604	enamine_diverse	CNC1=CC=C(C(=O)NC2=CC3=C(C=C2C(=O)OC)[NH]C=C3)C(Cl)=C1	v2	7.26	159
Z2218223010	enamine_hinge	C(c1c(C2)n(-c3ccccc3)nc1)N2c1ncnc2c1cn[nH]2	v2	6.28	160
Z3151724655	enamine_diverse	CC(C)CN1C(C2=N[NH]C3=CC=CC=C23)=NN=C1N1CCN(CCC#N)CC1	v2	7.26	160
Z354363402	enamine_hinge	Cc1nc(NCc2cc(C(NC)=O)ccc2)c(c(-c2cccs2)cs2)c2n1	v2	6.28	161
Z3990037411	enamine_diverse	CCC1=C[NH]C2=NC=C(C3=CC=NC4=C3CN(C(=O)OC)CC4)C=C12	v2	7.26	161
Z424981970	enamine_hinge	CC1Oc(ccc(NC(c2c(C)n(C(C)(C)C)nc2)=O)c2)c2NC1=O	v2	6.28	162
PV-002990544308	enamine_diverse	CN1N=CC(NC(=O)C2CNC3=C(C=N[NH]3)C2)=C1C1=CC=CC=C1	v2	7.25	162
Z1559777197	enamine_hinge	O=C(c1cc(F)cc2cccnc12)Nc1n[nH]c(C2CCOCC2)c1	v2	6.28	163
Z3834034884	enamine_diverse	CN1CCC(N2CCC(NC3=C(C#N)C=NC4=C(F)C=CC(F)=C34)C2=O)CC1	v2	7.25	163
Z4561573892	enamine_hinge	CCC(N(CC1)c2c1ccc(Nc1c(c(Br)c(C(OC)=O)[nH]3)c3ncn1)c2)=O	v2	6.28	164
Z4353161447	enamine_diverse	O=C(NC1=CC=C(F)C(C2=CC=NC=C2)=C1)[C@@H]1CCCO[C@H]1C1=NC=C[NH]1	v2	7.25	164
Z2969650561	enamine_hinge	CCc1c[nH]c2c1c(NCCC(C(C)=NN1)C1=O)ncn2	v2	6.28	165
PV-002712264396	enamine_diverse	CC1=CC2=C(C=C1NC(=O)C1=C[NH]N=C1C1=CC=C(C#N)C=C1)[NH]C=C2	v2	7.25	165
Z1658089838	enamine_hinge	O=C(c1c2[nH]ncc2ccc1)Nc(cc1)cnc1C(N1CCCCC1)=O	v2	6.28	166
PV-003033371733	enamine_diverse	NC1=NC=C2CC(C(=O)NC3=C[NH]N=C3C(=O)NC3CC3)CCC2=N1	v2	7.25	166
Z2764131426	enamine_hinge	CN(C[C@H]1OCC[C@H]1c1ncn[nH]1)C(c(cc1)cc2c1[nH]nc2)=O	v2	6.27	167
PV-000265026222	enamine_diverse	O=C(NC1CCC(CNC(=O)C2=NC=C[NH]2)C1)C1=CC2=CN=CC=C2[NH]1	v2	7.25	167
Z51869695	enamine_hinge	CC(C)n(c1nc(C2CC2)c2)ncc1c2C(Nc(cc(cc1)Cl)c1-n1ncnc1)=O	v2	6.27	168
Z4385081296	enamine_diverse	COC1=CC(NC(=O)C2=NC(C3CC3)=NC=C2Cl)=C(F)C=C1C#N	v2	7.25	168
Z1607926386	enamine_hinge	N#Cc(ccc(NC(c(cc(CCC(N1)=O)c1c1)c1F)=O)c1)c1C#N	v2	6.27	169
Z3837563367	enamine_diverse	CC1=C(C(=O)NC2=CN=CC=C2N2CCN(C)CC2)SC(C2=NC=C[NH]2)=N1	v2	7.25	169
Z3063592964	enamine_hinge	O=C(c1n[nH]c(C2CC2)c1)Nc1n[nH]c2c1ccc(C(F)(F)F)n2	v2	6.27	170
Z4272282359	enamine_diverse	CN(CC1=NC=C(Cl)C=C1Cl)C(=O)NC1=CN(C)N=C1C1=CC=NN1C	v2	7.25	170
Z450065016	enamine_hinge	O=C(c(c1c2CCC1)nn2-c(cc1)cc(F)c1F)Nc1nc(cccc2)c2[nH]1	v2	6.27	171
PV-002709745589	enamine_diverse	CC1=CC=C2N=CC(C#N)=C(N[C@@H](CO)CNC(=O)C3=NOC=C3)C2=C1	v2	7.25	171
Z3333528035	enamine_hinge	O=C(N(CC1)CCN1c1ncnc2c1c(cccc1)c1[nH]2)OCc1ccccc1	v2	6.27	172
Z4119176686	enamine_diverse	COC(=O)C[C@H]1C[C@@H](NC2=NC(C3=CC=NC=C3Cl)=CS2)C1	v2	7.24	172
Z28536502	enamine_hinge	CCn1nnc2c1ccc(C(Nc(cc(cc1)Cl)c1-n1ncnc1)=O)c2	v2	6.27	173
Z4409848142	enamine_diverse	CC1(C)CN(C2=CC=NC(C3=CN4N=CC(C#N)=C4N=C3)=N2)CCN1	v2	7.24	173
Z1678860086	enamine_hinge	Cc1nc(C(Nc2cc(-c3ccncc3)n[nH]2)=O)c(-c2ccccc2)o1	v2	6.26	174
PV-002919206869	enamine_diverse	CN1N=C(NCC2=CC(C3=CC=NC=C3)=N[NH]2)C=C1C#N	v2	7.24	174
Z86317454	enamine_hinge	Cc(cc1)ccc1-c1csc2ncnc(NCCCc3n[nH]c(N)c3C#N)c12	v2	6.26	175
PV-002747489246	enamine_diverse	CC1=CC=C2C=C[NH]C2=C1C1=CN2N=CC(C#N)=C2N=C1	v2	7.24	175
Z2700346964	enamine_hinge	O=C(c(cn[nH]1)c1N1)N=C1N(CC1)CCC1OCc(cc1)ccc1F	v2	6.26	176
PV-002912080040	enamine_diverse	N#CC1=CC(C2=CC=NC=C2)=CC(NC(=O)C2=CC3=C(CCCC3=O)[NH]2)=C1	v2	7.24	176
Z381645104	enamine_hinge	Cc(cc1)ccc1-c1cnc(-c(cccc2)c2C(Nc2c[nH]nc2)=O)o1	v2	6.26	177
PV-002829057767	enamine_diverse	O=C(NC1=CC=C(C2=N[NH]N=C2)C=C1)C1=CC=C(C2=CC=NC=C2)[NH]C1=O	v2	7.24	177
Z1521955084	enamine_hinge	O=C(c(cc1)ccc1C(Nc1n[nH]c(cc2)c1cc2F)=O)NC1CC1	v2	6.26	178
Z2869123619	enamine_diverse	CN1C=C(NC(=O)NC2=C(C#N)C(C(C)(C)C)=CS2)C(C2CC2)=N1	v2	7.24	178
Z2504758937	enamine_hinge	CNC(c1nccc(Oc(ccc(NC2c3nccn3CCC2)c2)c2F)c1)=O	v2	6.26	179
Z4264476336	enamine_diverse	CN1N=CC(NC(=O)C2=CC=C(C3=NC=C[NH]3)N=C2)=C1CCC(F)(F)F	v2	7.24	179
Z196131726	enamine_hinge	Cc1nn2c(cccc3)c3c(Nc(cc3)cc(N4)c3OCC4=O)nc2c1Cl	v2	6.26	180
Z3606260278	enamine_diverse	CCN(CC)C1=CC=C(C(=O)NC2=CN(C)N=C2C2=CC=NN2C)C(O)=C1	v2	7.24	180
Z3048354414	enamine_hinge	CC(C)(C)c1c(C(Nc2n[nH]c(cc3)c2cc3F)=O)scn1	v2	6.26	181
Z3833234996	enamine_diverse	C[C@H](NC1=NC(N[C@@H](C)C2=CC=NN2C)=C(F)C(C2CC2)=N1)C1=CC=NN1C	v2	7.24	181
Z1142722587	enamine_hinge	CC(C)c1nc(CN(CC2)c3ncnc4c3cc[nH]4)c2n1C	v2	6.26	182
PV-002775997025	enamine_diverse	CN1N=CC(NC(=O)NCC2=CC3=CN=CC=C3[NH]2)=C1C1=CC=CC=C1	v2	7.24	182
Z2732441070	enamine_hinge	C[C@@H](C[C@@H](C(Nc1cncc(-c2cnc3[nH]ccc3c2)c1)=O)N1)CC1=O	v2	6.26	183
Z3081935015	enamine_diverse	CC1=CC(C2CC2)=NC=C1C(=O)NC1=CN(C)N=C1C1=CC=NC=C1	v2	7.24	183
Z1613920204	enamine_hinge	[O-][N+](c(cc(cc1)C(N(CC2)CC=C2c2c(cc[nH]3)c3ncc2)=O)c1NC1CC1)=O	v2	6.25	184
PV-002738907074	enamine_diverse	O=C(NC1=CC=C2C=NC=C(F)C2=C1)C1=CC=CC(C2=NC=N[NH]2)=C1	v2	7.24	184
Z2002922388	enamine_hinge	O=C(C(CCC1)CC1(F)F)Nc1n[nH]c(cc2)c1cc2F	v2	6.25	185
PV-002465580757	enamine_diverse	CC1=N[NH]C2=C1N(C(=O)NC1=NN(C3=CC=CC=C3F)C(C)=C1)CCC2	v2	7.24	185
Z951386758	enamine_hinge	N#Cc1c(NCc2cn(-c3ccccc3)nc2-c2ccncc2)nccc1	v2	6.25	186
PV-002931822629	enamine_diverse	N#CCCN1C(C2=N[NH]C3=CC=CC=C23)=NN=C1N1CC[C@H](C(F)F)C1	v2	7.24	186
Z645644002	enamine_hinge	FC(c1nnc(cc2)n1nc2NCCCNc1ncccc1)(F)F	v2	6.25	187
PV-002962986688	enamine_diverse	N#CC1=CC(N2CCCC2)=CC(C2=CN3N=CC(C#N)=C3N=C2)=C1	v2	7.24	187
Z1956680261	enamine_hinge	O=C(c1c2)NC(c3ccc[nH]3)=Nc1cc(Br)c2F	v2	6.25	188
PV-002919006773	enamine_diverse	COC1=CC=C2C=NC(C3=CN4N=CC(C#N)=C4N=C3)=CC2=C1F	v2	7.23	188
Z234513432	enamine_hinge	O=C(c1cn(-c2ccccc2)nc1)N(CC1)CC=C1c1c[nH]c2c1cccn2	v2	6.25	189
Z4343432082	enamine_diverse	CN1CCN(C2=CC(F)=CC(CNC3=NC(C4CC4)=NC=C3C#N)=C2)CC1	v2	7.23	189
Z1737110153	enamine_hinge	Cn1c(CC(Nc(cc2)cc3c2[nH]c(-c(cc(cc2)F)c2F)n3)=O)cnc1	v2	6.25	190
Z3774108580	enamine_diverse	FC(F)(F)C1=CC(CNC2=NC=C3CCOCC3=N2)=C2C=C[NH]C2=C1	v2	7.23	190
Z2834321565	enamine_hinge	O=C1NC(CN(CC2)CC=C2c2c[nH]c3c2cccn3)=NC2=C1COCC2	v2	6.25	191
PV-002816656911	enamine_diverse	CCN1N=CC2=CC=C(NC(=O)C3=CC=C(C4=NN=N[NH]4)C=C3F)C=C21	v2	7.23	191
Z2970701737	enamine_hinge	O[C@H](CC1)CC[C@@H]1Nc1ccnc(N[C@H](CC2)CC[C@@H]2O)n1	v2	6.24	192
Z3585590523	enamine_diverse	CC1=C2N=CC(NC(=O)[C@@H]3C[C@H]3C3=CC=NC=C3Cl)=CN2N=C1	v2	7.23	192
Z1757858634	enamine_hinge	C(c1cc([nH]nc2)c2cc1)N(CCC1)C1c1nc(CCCC2)c2[nH]1	v2	6.24	193
PV-002877771020	enamine_diverse	CC1CCN(C2=C(C#N)C=CC=C2C#N)CCN1C1=NC=NC2=C1C=C[NH]2	v2	7.23	193
Z203982424	enamine_hinge	Clc(cc1)cc(Cl)c1-c([nH]c1c2cccc1)c2-c1ncc[nH]1	v2	6.24	194
Z4101799575	enamine_diverse	CC1=C(NC(=O)C2=CC(NC3CC3)=NC=C2Cl)[NH]N=C1C1=CC=NC=C1	v2	7.23	194
Z1768896238	enamine_hinge	CC[C@@H](CO)NC(C(CCC1)CN1C(c(cc1)cc2c1[nH]nc2)=O)=O	v2	6.24	195
PV-002911432526	enamine_diverse	CC1=CC(C2=N[NH]C(NC(=O)NC3=CC=C(C4=C[NH]N=C4)C=C3)=C2)=CC=N1	v2	7.23	195
Z2378442101	enamine_hinge	O=C(C1C(CC2)NCC2C1)Nc(c1ccc2)n[nH]c1c2Cl	v2	6.24	196
PV-002856838327	enamine_diverse	CN1C=C(CNC2=CC3=C(C=C2F)CCNC3=O)N2N=CC(C#N)=C12	v2	7.23	196
Z3048354234	enamine_hinge	O=C(C1N(CC(F)F)CCOC1)Nc1n[nH]c(cc2)c1cc2F	v2	6.24	197
Z4211361205	enamine_diverse	NC1=CC(C2=CC3=C(CCNC3)S2)=C(C2CC2)S1	v2	7.23	197
Z298642486	enamine_hinge	CCN(c(ccc(C(N(CC1)CC=C1c1c[nH]c2c1cccn2)=O)c1)c1NC1=O)C1=O	v2	6.24	198
Z3614131624	enamine_diverse	N#CC1=CC=C(N2N=CN=C2NC(=O)C[C@@H]2CCC[C@H](C3CC3)O2)C=C1	v2	7.23	198
PV-002973422314	enamine_diverse	C[C@H](CNC(=O)CC1CC2(CC2)C1)NC1=NC=CC(C2=CN=CC=N2)=N1	v2	7.23	199
Z1981589582	enamine_hinge	O=C(c(cc1)cn2c1ncc2)Nc(cc(cc1)-c2n[nH]cn2)c1F	v2	6.24	199
Z27652417	enamine_hinge	CCc1c(C)sc(N=C(c(cc2)ccc2C(Nc(cc2)ccc2NC(C)=O)=O)N2)c1C2=O	v2	6.24	200
Z4225430629	enamine_diverse	O=C(NC1=NOC(C2=CC=CS2)=C1)[C@H]1CC[C@H](C2=NC=N[NH]2)CC1	v2	7.23	200
