# Supplementary material for: Targeting Echinococcus multilocularis PIM kinase for improving anti-parasitic chemotherapy
Source: PLoS Negl Trop Dis. 2022 Oct 3;16(10):e0010483. doi: 10.1371/journal.pntd.0010483 (PMC9560627; doi:10.1371/journal.pntd.0010483)
Supplement: S5 Table — (XLSX) [file pntd.0010483.s005.xlsx]

## Sheet: stocks
Structure	Smile	Catalog-ID Enamine	Formula	MW	Model	Library	Rank	SeeSARrank hPIM
	Cc1noc(C)c1COc2cccc(c2)C(=O)N3CCC(CC3)C(=O)N	Z30898879	C19H23N3O4	357.404	V2c27	Hinge	742	68
	CN(C)C(=O)CN1CCN(Cc2nc3scc(c4ccco4)c3c(=O)[nH]2)CC1	Z90263347	C19H23N5O3S	401.483	V2C27	Hinge	4	9247
	COc1cc(CNc2ncnc3ccsc23)ccc1OC(F)F	Z196138710	C15H13F2N3O2S	337.344	V2	Hinge	122	16
	CN(C)C(=O)CN1CCN(Cc2nc3scc(c4ccccc4Cl)c3c(=O)[nH]2)CC1	Z65225039	C21H24ClN5O2S	445.966	v2C27	Hinge	5	4644
	CCC1CN(Cc2nc3cc(OC)c(OC)cc3c(=O)[nH]2)CCO1	Z354576500	C17H23N3O4	333.382	V2C27	Hinge	292	1
	Clc1ccc(cc1)n2cc(cn2)C(=O)Nc3cc(n[nH]3)c4ccncc4	Z979287238	C18H13ClN6O	364.788	V2	Hinge	4	5292
	CN(CCn1cccn1)C(=O)c2c[nH]nc2c3cccc(Cl)c3	Z1390451999	C16H16ClN5O	329.784	v2c27	Hinge	1	2537
	CN(CCCc1n[nH]c(N)c1C#N)c2nnc(s2)c3ccccn3	Z1679672955	C15H16N8S	340.406	v2	Hinge	3	2247
	O=C(Nc1cc(n[nH]1)c2ccncc2)c3scnc3C4CCCC4	Z1678860120	C17H17N5OS	339.415	V2	Hinge	2	2305
	Fc1ccccc1CC(Cc2ccccc2F)Nc3nn4c(=O)ccnc4s3	Z1481185012	C20H16F2N4OS	398.429	V2c27	Hinge	2	2845
	Cn1nccc1[C@@H]2OCC[C@H]2CNc3c[nH]nc3c4ccccn4	Z2052377024	C17H20N6O	324.38	v2	Hinge	52	112
	C1CN(CCC1c2c[nH]c3ncccc23)c4ncnc5[nH]ccc45	Z1039080880	C18H18N6	318.376	v2	Hinge	23	27
	CCc1c[nH]c2ncnc(N3CCCC(C3)n4ccnc4)c12	Z2969194804	C16H20N6	296.37	v2	Hinge	955	104
	COc1cccc(Cl)c1CC(=O)Nc2cn[nH]c2C3CCNC3	Z2762274832	C16H19ClN4O2	334.801	v2	Hinge	588	34
	COc1ccc2c(NC3CCCN(C3)C(=O)N4CCCC4)ncnc2c1F	Z2094324534	C19H24FN5O2	373.425	v2	Hinge	6	44
	CC(C)c1nc(C)cc(n1)N2CCN(CC2)c3ncnc4[nH]ccc34	Z991902128	C18H23N7	337.422
	CNC(=O)C(F)(F)C1(O)CCN(CC1)c2nccc(OC)n2	Z3409654732	C13H18F2N4O3	316.304	v2c27	Hinge	3	654
	CCc1c[nH]c2ncnc(NC[C@H]3CCCN3S(=O)(=O)C)c12	Z2970700156	C14H21N5O2S	323.414	v2	Hinge	857	116
	CCC1CN(CC(C)O1)c2ncnc3[nH]ccc23	Z1173778152	C13H18N4O	246.308	V2	Hinge	959	74
	CC(CO)C(C)Nc1nc(nc2ccccc12)c3ccncc3	Z1252428375	C18H20N4O	308.378	v2	Hinge	416	3
